# Supplementary material for: Acute Biomechanical Effects of Cardiac Contractility Modulation in Living Myocardial Slices from End-Stage Heart Failure Patients
Source: Bioengineering (Basel). 2025 Feb 12;12(2):174. doi: 10.3390/bioengineering12020174 (PMC11851609; doi:10.3390/bioengineering12020174)
Supplement: Supplementary file 1 [file bioengineering-12-00174-s001.zip]

Archive with 1 entries (1 files):
- bioengineering-3407259-supplementary.pdf
